# Supplementary material for: Multifunctional Novel Nanoplatform for Effective Synergistic Chemo-Photodynamic Therapy of Breast Cancer by Enhancing DNA Damage and Disruptions of Its Reparation
Source: Molecules. 2023 Oct 7;28(19):6972. doi: 10.3390/molecules28196972 (PMC10574765; doi:10.3390/molecules28196972)
Supplement: Supplementary file 1 [file molecules-28-06972-s001.zip]

Archive with 1 entries (1 files):
- molecules-2638818-supplementary.pdf
